# Supplementary material for: Opsonin-Deficient Nucleoproteic Corona Endows UnPEGylated Liposomes with Stealth Properties In Vivo
Source: ACS Nano. 2022 Jan 18;16(2):2088–100. doi: 10.1021/acsnano.1c07687 (PMC8867903; doi:10.1021/acsnano.1c07687)
Supplement: Supplementary file 1 — nn1c07687_si_001.xlsx [file nn1c07687_si_001.xlsx]

## Sheet: THP1 experiments
THP1 uptake : 500.000 cells /condition
Sample concentration
[CL1]=1 mg/mL
[CL2]=1 mg/mL
[DNA pVax]= 0,5 mg/mL
[DNA Cy3]= 0,5 mg/mL
Liposome:DNA (wt/wt) = 10:1 ; 1:1
Sample name	CL (microliters)	DNA Cy3(microliters)	Human Plasma (microliters)
PL	10	2
PL 1%	10	2	0.1
PL 2,5%	10	2	0.25
PL 5%	10	2	0.5
PL 10%	10	2	1.1
PL 20%	10	2	2.5
PL 50%	10	2	10
DDL	1	2	0
DDL 1%	1	2	0.01
DDL 2,5%	1	2	0.025
DDL 5%	1	2	0.05
DDL 10%	1	2	0.1
DDL 20%	1	2	0.25
DDL 50%	1	2	1
For each incubation the entire volume was added directly to a single well of a 12-well plate. For each sample, Optimem was added to final volume = 1ml; For each sample, n=3 independent measurements were done.

## Sheet: Capture by PBMCs
PBMCs uptake in whole blood time evolution: 120ul whole blood
Sample concentration
[CL1]=1 mg/mL
[CL2]=1 mg/mL
[DNA pVax]= 0,5 mg/mL
[DNA Cy3]= 0,5 mg/mL
Liposome:DNA (wt/wt) = 10:1 ; 1:1
Sample name	CL (microliters)	DNA Cy3(microliters)	Human Plasma (microliters)
PL1	20	4	0
PL1 HP=5%	20	4	1
PL1 HP=50%	20	4	20
PL2	20	4	0
PL2 HP=5%	20	4	1
PL2 HP=50%	20	4	20
DDL1	2	4	0
DDL1 HP=5%	2	4	0.1
DDL1 HP=50%	2	4	2
DDL2	2	4	0
DDL2 HP=5%	2	4	0.1
DDL2 HP=50%	2	4	2
For each sample, the total experimental volume was added to 120 ul of donor's blood; Each sample was incubated in the blood from n=6 independent donors.

## Sheet: TLR9-activation experiments
TLR9 receptors assay: Hek 60.000 cells/ condition
Sample concentration
[CL1]=1 mg/mL
[CL2]=1 mg/mL
[DNA pVax]= 0,5 mg/mL
Liposome:DNA (wt/wt) = 10:1 ; 1:1
Sample name	CLi* (microliters)	plasmid DNA - pVax (microliters)	HP(microliters)
PL1	15	3	0
PL1 HP=50%	15	3	15
PL2	15	3	0
PL2 HP=50%	15	3	15
DDL1	1.5	3	0
DDL1 HP=5%	1.5	3	0.07
DDL1 HP=50%	1.5	3	1.5
DDL2	1.5	3	0
DDL2 HP=5%	1.5	3	0.07
DDL2 HP=50%	1.5	3	1.5
For each sample, the total experimental volume was added to a single well of the 96-well plate (cell medium=200 microliters); For each sample, n=4 independent measurements were done.
*PL1 and DDL1 are prepared using CL1; PL2 and DDL2 are prepared using CL2.

## Sheet: In vivo experiments
In vivo experiment
Sample concentration
[PL_Texas red] = 5mg/ml
[CL2_Texas red] = 1mg/ml
[pmirGLo]=1 mg/mL
[oligonucleotide] = 1 mg/mL
Liposome / DNA = 10:1 ; 1:1
Sample name	CL (microliters)	DNA pmirGLO (microliters)	Mouse plasma(microliters)
PEGylated PL	125	25	0
DDL2	25	25	0
DDL2 + MP	25	25	1.32
	Liposome (ul)	Oligonucleotide(ul)	Mouse plasma (microliters)
DDL2* + MP	25	12.5	1.32
For each sample PBS was added to a finale volume of 200 ul and injected intravenously
